# Supplementary material for: Evofosfamide Enhances Sensitivity of Breast Cancer Cells to Apoptosis and Natural-Killer-Cell-Mediated Cytotoxicity Under Hypoxic Conditions
Source: Cancers (Basel). 2025 Jun 14;17(12):1988. doi: 10.3390/cancers17121988 (PMC12191244; doi:10.3390/cancers17121988)
Supplement: Supplementary file 1 [file cancers-17-01988-s001.zip]

Archive with 2 entries (2 files):
- Supplemenatry material II- raw blots.pdf
- Supplementary material I- tables  supplementary figures.pdf
